# Supplementary material for: Evidence for virus-associated recapping behaviour in honey bees (Apis mellifera) with differential detection sensitivity between varroa-resistant and non-resistant colonies
Source: Sci Rep. 2026 Mar 26;16:10499. doi: 10.1038/s41598-026-44836-3 (PMC13031602; doi:10.1038/s41598-026-44836-3)
Supplement: Supplementary file 1 — Supplementary Material 1 [file 41598_2026_44836_MOESM1_ESM.xlsx]

## Sheet: Table-Supp-Primers
Table S1: Percentage of cells untouched and recapped for each type of colony.
Colony type	Cell type	Percent
control	untouched	52
control	recapped	48
resistant	untouched	50
resistant	recapped	50
Table S2: Primers used in the RT-qPCR assay.
Target	Pathway	Forward Primer (5'-3')		Reverse Primer (5'-3')		Size	Efficiency (%)	R2	References
RNA250	IRG	RNA250-qF	TGGTGCCTGGGCGGTAAAG	RNA250-qR	TGCGGGGACTCACTGGCTG	227	98,00 ± 2,89	0,997 ± 0,003	Forsgren et al., 2017, J. Virol. Methods
ABPV	Virus	ABPV-F6548	TCATACCTGCCGATCAAG	KIABPV-R6707	CTGAATAATACTGTGCGTATC	98	100,89 ± 2,38	0,995 ± 0,003	Locke et al., 2012, Appl. Environ. Microbiol.
BQCV	Virus	BQCV-qF7893	AGTGGCGGAGATGTATGC	BQCV-qR8150	GGAGGTGAAGTGGCTATATC	294	97,93 ± 1,98	0,998 ± 0,001	Locke et al., 2012, Appl. Environ. Microbiol.
DWV	Virus	DWV-F8688	GGTAAGCGATGGTTGTTTG	DWV-R8794	CCGTGAATATAGTGTGAGG	142	93,33 ± 6,28	0,995 ± 0,002	Mondet et al., 2014, PLOS Pathog.
LSV-1,3	Virus	LSV-F5067	TGGATGCTGCAGATCGTA	LSV-R5392	CGACTGATTACCAGTAACCACAC	348	97,99 ± 2,91	0,997 ± 0,002	Flenniken & Daughenbaugh, unpublished
SBV	Virus	SBV-qF3164	GCTCTAACCTCGCATCAAC	SBV-qR3461	TTGGAACTACGCATTCTCTG	335	92,91 ± 4,07	0,994 ± 0,007	Locke et al., 2012, Appl. Environ. Microbiol.
